# Supplementary material for: Proteomic characterization and comparison of the infective and adult life stage secretomes from Necator americanus and Ancylostoma ceylanicum
Source: PLoS Negl Trop Dis. 2025 Jan 20;19(1):e0012780. doi: 10.1371/journal.pntd.0012780 (PMC11745416; doi:10.1371/journal.pntd.0012780)
Supplement: S4 Table — (A) The 91 proteins only detected in L3 of N. americanus, (B) the 41 proteins detected in L3 only of A. ceylanicum, (C) the 94 proteins only detected in adult N. americanus and (D) the 496 proteins detected only in adult A. ceylanicum. (XLSX) [file pntd.0012780.s004.xlsx]

## Sheet: Supp Table S4 all enrichment
	Supplementary Table S4: Significantly enriched InterPro domains, KEGG pathways and Gene Ontology Molecular Function and Biological Process terms for protein sets of interest
	(A) The 91 proteins only detected in L3 in N. americanus																										(B) The 41 proteins detected in L3 only in A. ceylanicum																			(C) the 94 proteins only detected in Adult in N. americanus
	Interpro Domain		Total number of genes	Number in gene set	FDR-adjusted P value	Gene list		KEGG pathway		Total number of genes	Number in gene set	FDR-adjusted P value	Gene list		GO term (Molecular Function)		Total number of genes	Number in gene set	FDR-adjusted P value		GO term (Biological Process)		Total number of genes	Number in gene set	FDR-adjusted P value		Interpro Domain		Total number of genes	Number in gene set	FDR-adjusted P value	Gene list		GO term (Molecular Function)		Total number of genes	Number in gene set	FDR-adjusted P value		GO term (Biological Process)		Total number of genes	Number in gene set	FDR-adjusted P value		InterPro domain		Total number of genes	Number in gene set
	IPR024079	Metallopeptidase, catalytic domain superfamily	132	11	4.07066e-05	NAME_05575;NAME_05577;NAME_05581;NAME_06841;NAME_08145;NAME_08728;NAME_09866;NAME_10873;NAME_12258;NAME_13280;NAME_13448		*1002	Peptidases and inhibitors	324	11	0.000614376	NAME_00597;NAME_03234;NAME_03560;NAME_05245;NAME_05669;NAME_08145;NAME_09782;NAME_12258;NAME_12956;NAME_13280;NAME_14548		*GO:0008233	peptidase activity	367	15	1.26167e-06		*GO:0006508	proteolysis	391	17	1.18233e-07		*IPR002413	Venom allergen 5-like	47	4	0.0181375	ACEY_00396;ACEY_14500;ACEY_14501;ACEY_15869		*GO:0004867	serine-type endopeptidase inhibitor activity	130	4	0.00448268		GO:0006582	melanin metabolic process	13	2	0.00190671		*IPR035940	CAP superfamily	158	40
	IPR001506	Peptidase M12A	83	9	4.31433e-05	NAME_05575;NAME_05577;NAME_05581;NAME_06841;NAME_08728;NAME_09866;NAME_10873;NAME_12258;NAME_13448		531	Glycosaminoglycan degradation	17	4	0.000614376	NAME_04986;NAME_09399;NAME_13301;NAME_13711		*GO:0004222	metalloendopeptidase activity	135	10	1.26167e-06		GO:0018996	molting cycle, collagen and cuticulin-based cuticle	29	6	1.99574e-06		*IPR001134	Netrin domain	24	3	0.0253726	ACEY_02135;ACEY_14073;ACEY_18090		GO:0016716	oxidoreductase activity, acting on paired donors, with incorporation or reduction of molecular oxygen, another compound as one donor, and incorporation of one atom of oxygen	13	2	0.00448268		GO:0042438	melanin biosynthetic process	13	2	0.00190671		*IPR014044	CAP domain	122	33
	IPR006026	Peptidase, metallopeptidase	69	8	8.25995e-05	NAME_05575;NAME_05581;NAME_06841;NAME_08728;NAME_09866;NAME_10873;NAME_12258;NAME_13448		965	Betalain biosynthesis	12	3	0.00505106	NAME_01841;NAME_04621;NAME_12773		*GO:0004175	endopeptidase activity	239	12	2.56603e-06		GO:0042303	molting cycle	29	6	1.99574e-06		IPR018392	LysM domain	4	2	0.0253726	ACEY_08579;ACEY_12523		*GO:0004866	endopeptidase inhibitor activity	146	4	0.00448268		GO:0018958	phenol-containing compound metabolic process	14	2	0.00190671		IPR034164	Pepsin-like domain	24	7
	IPR017050	Metallopeptidase, nematode	29	6	8.25995e-05	NAME_05575;NAME_05581;NAME_06841;NAME_08728;NAME_10873;NAME_13448		2042	Bacterial toxins	12	3	0.00505106	NAME_09399;NAME_13301;NAME_13711		*GO:0008237	metallopeptidase activity	166	10	4.4507e-06		GO:0005975	carbohydrate metabolic process	143	9	2.66959e-05		IPR036779	LysM domain superfamily	4	2	0.0253726	ACEY_08579;ACEY_12523		*GO:0061135	endopeptidase regulator activity	146	4	0.00448268		GO:0044550	secondary metabolite biosynthetic process	14	2	0.00190671		IPR001461	Aspartic peptidase A1 family	25	7
	IPR035914	Spermadhesin, CUB domain superfamily	50	7	9.95449e-05	NAME_05575;NAME_05577;NAME_05581;NAME_08728;NAME_09866;NAME_12258;NAME_13448		950	Isoquinoline alkaloid biosynthesis	17	3	0.0122242	NAME_01841;NAME_04621;NAME_12773		GO:0003824	catalytic activity	2633	36	5.26398e-05		GO:0032501	multicellular organismal process	80	7	4.13255e-05		*IPR001820	Protease inhibitor I35 (TIMP)	29	3	0.0306732	ACEY_02135;ACEY_14073;ACEY_18090		*GO:0030414	peptidase inhibitor activity	152	4	0.00448268		GO:0019748	secondary metabolic process	14	2	0.00190671		IPR001283	Cysteine-rich secretory protein, allergen V5/Tpx-1-related	39	8
	IPR017853	Glycoside hydrolase superfamily	60	7	0.000298558	NAME_01498;NAME_02468;NAME_02553;NAME_04986;NAME_09399;NAME_11285;NAME_13711		*Also significantly enriched among the proteins detected only in the adult stage							*GO:0016787	hydrolase activity	941	19	0.000270241		GO:0044238	primary metabolic process	2075	29	0.000238705		*Also significantly enriched among the proteins detected only in the adult stage							*GO:0061134	peptidase regulator activity	156	4	0.00448268		GO:0046189	phenol-containing compound biosynthetic process	14	2	0.00190671		IPR033121	Peptidase family A1 domain	33	7
	IPR000859	CUB domain	46	6	0.000824766	NAME_05575;NAME_05577;NAME_05581;NAME_06841;NAME_08728;NAME_09866									GO:0046872	metal ion binding	599	14	0.000749828		GO:0071704	organic substance metabolic process	2142	29	0.000414225									GO:0016491	oxidoreductase activity	412	6	0.00448268		GO:0046148	pigment biosynthetic process	16	2	0.00190671		IPR021109	Aspartic peptidase domain superfamily	65	7
	*IPR035940	CAP superfamily	158	9	0.00256364	NAME_01050;NAME_01772;NAME_06207;NAME_06232;NAME_10375;NAME_10798;NAME_12773;NAME_14044;NAME_14462									GO:0043169	cation binding	606	14	0.000749828		GO:0008152	metabolic process	2476	31	0.000414225									*GO:0004857	enzyme inhibitor activity	159	4	0.00448268		GO:0042440	pigment metabolic process	16	2	0.00190671		IPR018244	Allergen V5/Tpx-1-related, conserved site	29	5
	IPR003645	Follistatin-like, N-terminal	6	3	0.00291231	NAME_06903;NAME_09106;NAME_10020									*GO:0140096	catalytic activity, acting on a protein	865	17	0.000782493		*GO:1901564	organonitrogen compound metabolic process	1275	22	0.000419375									GO:0005507	copper ion binding	18	2	0.00448268		GO:1901617	organic hydroxy compound biosynthetic process	24	2	0.00385927		IPR008632	Nematode fatty acid retinoid binding	9	3
	IPR018155	Hyaluronidase	8	3	0.00724473	NAME_09399;NAME_13301;NAME_13711									*GO:0061135	endopeptidase regulator activity	82	5	0.00151935		*GO:0019538	protein metabolic process	1078	19	0.0016897									*GO:0140678	molecular function inhibitor activity	206	4	0.00980139		GO:1901615	organic hydroxy compound metabolic process	33	2	0.00657012		IPR001747	Lipid transport protein, N-terminal	3	2
	IPR034035	Astacin-like metallopeptidase domain	45	5	0.00819947	NAME_05575;NAME_05581;NAME_06841;NAME_08728;NAME_09866									*GO:0004866	endopeptidase inhibitor activity	82	5	0.00151935		GO:0006757	ATP generation from ADP	14	2	0.0209114									*GO:0030234	enzyme regulator activity	262	4	0.0209399		*GO:0006508	proteolysis	572	5	0.0145773		IPR015816	Vitellinogen, beta-sheet N-terminal	3	2
	*IPR014044	CAP domain	122	7	0.0153791	NAME_01050;NAME_01772;NAME_06232;NAME_10798;NAME_12773;NAME_14044;NAME_14462									*GO:0061134	peptidase regulator activity	88	5	0.00178204		GO:0006096	glycolytic process	14	2	0.0209114									*GO:0098772	molecular function regulator activity	287	4	0.026322								*Also significantly enriched among the proteins detected only in the L3 stage
	IPR007284	Ground-like domain	28	4	0.0153791	NAME_06358;NAME_06438;NAME_11085;NAME_13607									*GO:0030414	peptidase inhibitor activity	88	5	0.00178204		GO:0006165	nucleoside diphosphate phosphorylation	15	2	0.0209114									GO:0004497	monooxygenase activity	61	2	0.0342663
	IPR002919	Trypsin Inhibitor-like, cysteine rich domain	31	4	0.0215035	NAME_01848;NAME_06903;NAME_09106;NAME_10020									*GO:0004857	enzyme inhibitor activity	92	5	0.00202906		GO:0006979	response to oxidative stress	15	2	0.0209114									GO:0016705	oxidoreductase activity, acting on paired donors, with incorporation or reduction of molecular oxygen	75	2	0.0470145
	*Also significantly enriched among the proteins detected only in the adult stage														GO:0016209	antioxidant activity	27	3	0.00296321		GO:0046939	nucleotide phosphorylation	15	2	0.0209114									*Also significantly enriched among the proteins detected only in the adult stage
															*GO:0140678	molecular function inhibitor activity	103	5	0.00296321		GO:0009185	ribonucleoside diphosphate metabolic process	15	2	0.0209114
															GO:0008270	zinc ion binding	280	8	0.00313859		GO:0009179	purine ribonucleoside diphosphate metabolic process	15	2	0.0209114
															*GO:0004867	serine-type endopeptidase inhibitor activity	69	4	0.00441803		GO:0009135	purine nucleoside diphosphate metabolic process	15	2	0.0209114
															*GO:0030234	enzyme regulator activity	137	5	0.00872746		GO:0018208	peptidyl-proline modification	15	2	0.0209114
															GO:0017110	nucleoside diphosphate phosphatase activity	14	2	0.0103408		GO:0046031	ADP metabolic process	15	2	0.0209114
															GO:0046914	transition metal ion binding	353	8	0.010385		GO:0000413	protein peptidyl-prolyl isomerization	15	2	0.0209114
															GO:0003755	peptidyl-prolyl cis-trans isomerase activity	15	2	0.010385		GO:0006090	pyruvate metabolic process	17	2	0.0255835
															GO:0016491	oxidoreductase activity	363	8	0.010385		GO:0016052	carbohydrate catabolic process	18	2	0.0262446
															GO:0016859	cis-trans isomerase activity	16	2	0.010385		GO:0009132	nucleoside diphosphate metabolic process	18	2	0.0262446
															GO:0016684	oxidoreductase activity, acting on peroxide as acceptor	16	2	0.010385		*Also significantly enriched among the proteins detected only in the adult stage
															GO:0004601	peroxidase activity	16	2	0.010385
															*GO:0098772	molecular function regulator activity	156	5	0.0106181
															GO:0004553	hydrolase activity, hydrolyzing O-glycosyl compounds	23	2	0.019634
															GO:0016798	hydrolase activity, acting on glycosyl bonds	26	2	0.0239913
															GO:0005509	calcium ion binding	151	4	0.0399974
															*Also significantly enriched among the proteins detected only in the adult stage
[truncated: 47 more columns]
